# Supplementary material for: Identification of Novel Genetic Determinants of Erythrocyte Membrane Fatty Acid Composition among Greenlanders
Source: PLoS Genet. 2016 Jun 24;12(6):e1006119. doi: 10.1371/journal.pgen.1006119 (PMC4920407; doi:10.1371/journal.pgen.1006119)
Supplement: S1 Table — (XLSX) [file pgen.1006119.s008.xlsx]

## Sheet: S1 Table
S1 Table. Association results for rs251015 (FNIP1)
Trait	Betaa	SEa	p-value	Betab	SEb	p-value (no diet adjustment)	p-value (adjusted for lipid-lowering drugs)
BMI (kg/m2)	-0.029	0.023	0.213	-0.132	0.117
Palmitic acid (16:0)	-0.099	0.029	0.000683	-0.232	0.073	0.000822	0.000895
Palmitoleic acid (16:1 ω-7)	-0.049	0.028	0.0775	-0.021	0.011	0.113	0.155
Stearic acid (18:0)	-0.01	0.029	0.736	-0.012	0.035	0.697	0.646
Oleic acid (18:1 ω-9)	0.252	0.029	2.45e-17	0.379	0.053	1.22e-16	1.42e-16
Linoleic acid (cis-cis-18:2 ω-6)	0.017	0.024	0.49	0.048	0.056	0.64	0.804
Alpha-linolenic acid (18:3 ω-3)	-0.024	0.014	0.097	-0.008	0.004	0.091	0.092
Gamma-linolenic acid (18:3 ω-6 )	0.005	0.007	0.491	0	0.001	0.509	0.523
Stearidonic acid (18:4 ω-3)	-0.001	0.013	0.959	-0.002	0.004	0.958	0.865
Arachidic acid (20:0)	0.064	0.029	0.0278	0.009	0.004	0.034	0.038
11-eicosenoic acid (20:1 ω-9)	-0.101	0.024	3.55e-05	-0.016	0.006	0.000143	0.000795
Dihomo-gamma-linolenic acid (20:3 ω-6)	-0.039	0.024	0.104	-0.022	0.014	0.085	0.125
Eicosatetraenoic acid (20:4 ω-3)	-0.016	0.012	0.167	-0.004	0.003	0.219	0.229
Arachidonic acid (20:4 ω-6)	0	0.027	0.986	0.012	0.069	0.926	0.888
Eicosapentaenoic acid (20:5 ω-3)	-0.027	0.023	0.233	-0.049	0.04	0.398	0.497
Behenic acid (22:0)	0.039	0.026	0.138	0.02	0.012	0.199	0.276
Erucic acid (22:1 ω-9)	0.025	0.011	0.0238	0.007	0.003	0.02	0.02
Adrenic acid (22:4 ω-6)	-0.004	0.025	0.866	-0.005	0.012	0.813	0.774
Docosapentaenoic acid (22:5 ω-3)	-0.02	0.028	0.478	-0.003	0.019	0.548	0.575
Docosapentaenoic acid (22:5 ω-6)	0.006	0.014	0.645	0	0.006	0.626	0.556
Docosahexaenoic acid (22:6 ω-3)	0.041	0.027	0.132	0.08	0.059	0.117	0.125
Lignoceric acid (24:0)	-0.139	0.026	1.38e-07	-0.116	0.026	2e-07	8.36e-07
Nervonic acid (24:1 ω-9)	-0.032	0.026	0.221	-0.032	0.037	0.273	0.401
Cholesterol (mmol/l)	-0.021	0.022	0.334	-0.015	0.027
Serum C-peptide (fastende) (pmol/l)	-0.008	0.025	0.743	2.251	7.881
Serum C-peptide (120 minutes OGTT) (pmol/l)	0.012	0.024	0.61	23.374	26.81
Fat percent (%)	-0.017	0.028	0.538	-0.108	0.247
HbA1c (%)	-0.07	0.019	0.000209	-0.04	0.011
HDL-cholesterol (mmol/l)	-0.016	0.022	0.469	-0.006	0.012
Height (cm)	0.019	0.019	0.313	0.156	0.14
Hip (cm)	-0.004	0.023	0.864	-0.027	0.22
HOMA-IR	0.006	0.026	0.808	0.014	0.036
Serum insulin (fasting) (pmol/l)	0.012	0.026	0.637	0.767	1.054
Serum insulin (120 minutes OGTT) (pmol/l)	-0.007	0.026	0.784	0.977	5.948
LDL-cholesterol (mmol/l)	-0.009	0.024	0.717	0.002	0.027
Lean mass (kg)	-0.011	0.026	0.679	-0.051	0.171
Plasma glucose (fasting) (mmol/l)	-0.017	0.024	0.469	-0.003	0.023
Plasma glucose (120 minutes OGTT) (mmol/l)	-0.036	0.024	0.143	-0.069	0.062
Type 2 diabetes (case/control)	-0.001	0.008	0.876	-0.001	0.008
Triglycerides (mmol/l)	-0.01	0.025	0.685	-0.015	0.017
Waist (cm)	-0.029	0.023	0.192	-0.312	0.302
Weight (kg)	-0.019	0.023	0.404	-0.248	0.335
Waist-hip-ratio	-0.039	0.021	0.0673	-0.003	0.002
atransformed effect sizes and standard errors,buntransformed effect sizes and standard errors
