# Supplementary material for: Identification of Novel Genetic Determinants of Erythrocyte Membrane Fatty Acid Composition among Greenlanders
Source: PLoS Genet. 2016 Jun 24;12(6):e1006119. doi: 10.1371/journal.pgen.1006119 (PMC4920407; doi:10.1371/journal.pgen.1006119)
Supplement: S2 Table — (XLSX) [file pgen.1006119.s009.xlsx]

## Sheet: S2 Table
S2 Table. Association results for rs76430747 (ACSL6)
Trait	Betaa	SEa	p-value	Betab	SEb	p-value (no diet adjustment)	p-value (adjusted for lipid-lowering drugs)
BMI (kg/m2)	0.028	0.028	0.315	0.103	0.143
Palmitic acid (16:0)	0.076	0.034	0.0273	0.156	0.086	0.029813	0.0343327
Palmitoleic acid (16:1 ω-7)	0.018	0.033	0.577	0.007	0.013	0.517932	0.746556
Stearic acid (18:0)	0.032	0.034	0.346	0.05	0.041	0.383308	0.287843
Oleic acid (18:1 ω-9)	-0.386	0.034	1.81e-28	-0.603	0.063	3.35e-28	5.05112e-28
Linoleic acid (cis-cis-18:2 ω-6)	0.004	0.029	0.881	0	0.066	0.963715	0.742664
Alpha-linolenic acid (18:3 ω-3)	0.01	0.017	0.565	0.002	0.004	0.596082	0.67725
Gamma-linolenic acid (18:3 ω-6 )	-0.004	0.008	0.635	0	0.001	0.600358	0.629203
Stearidonic acid (18:4 ω-3)	-0.008	0.016	0.624	-0.004	0.004	0.606774	0.36134
Arachidic acid (20:0)	-0.102	0.034	0.0031	-0.014	0.005	0.0030425	0.00500833
11-eicosenoic acid (20:1 ω-9)	0.132	0.029	4.35e-06	0.02	0.007	5.06e-06	0.00016
Dihomo-gamma-linolenic acid (20:3 ω-6)	0.078	0.029	0.00635	0.038	0.016	0.0154933	0.0239955
Eicosatetraenoic acid (20:4 ω-3)	0.035	0.014	0.0113	0.01	0.004	0.0115251	0.0115163
Arachidonic acid (20:4 ω-6)	0.041	0.032	0.189	0.088	0.081	0.210269	0.166484
Eicosapentaenoic acid (20:5 ω-3)	0.064	0.027	0.0185	0.094	0.047	0.0223613	0.0916832
Behenic acid (22:0)	-0.05	0.031	0.107	-0.027	0.015	0.0899577	0.236015
Erucic acid (22:1 ω-9)	-0.042	0.013	0.00148	-0.012	0.003	0.00172905	0.00114609
Adrenic acid (22:4 ω-6)	0.041	0.029	0.155	0.015	0.014	0.186087	0.145361
Docosapentaenoic acid (22:5 ω-3)	0.064	0.034	0.0554	0.031	0.023	0.0461211	0.0732922
Docosapentaenoic acid (22:5 ω-6)	-0.008	0.016	0.615	0.002	0.007	0.522241	0.460421
Docosahexaenoic acid (22:6 ω-3)	-0.032	0.032	0.324	-0.058	0.069	0.410886	0.299781
Lignoceric acid (24:0)	0.178	0.031	1.12e-08	0.144	0.03	5.97e-08	6.34e-08
Nervonic acid (24:1 ω-9)	0.057	0.031	0.0685	0.061	0.044	0.0513935	0.138
Cholesterol (mmol/l)	0.027	0.027	0.313	0.027	0.033
Serum C-peptide (fastende) (pmol/l)	0	0.03	0.995	-6.199	9.539
Serum C-peptide (120 minutes OGTT) (pmol/l)	-0.016	0.029	0.57	-29.292	32.277
Fat percent (%)	0.005	0.034	0.874	0.027	0.293
HbA1c (%)	0.104	0.023	5.59e-06	0.051	0.013
HDL-cholesterol (mmol/l)	0.007	0.027	0.81	-0.001	0.014
Height (cm)	0.012	0.023	0.601	0.085	0.17
Hip (cm)	-0.002	0.028	0.935	-0.087	0.267
HOMA-IR	0.02	0.031	0.529	-0.006	0.043
Serum insulin (fasting) (pmol/l)	0.024	0.031	0.435	-0.202	1.276
Serum insulin (120 minutes OGTT) (pmol/l)	0.029	0.031	0.356	-0.878	7.16
LDL-cholesterol (mmol/l)	0.033	0.03	0.265	0.028	0.032
Lean mass (kg)	0.015	0.031	0.636	0.094	0.203
Plasma glucose (fasting) (mmol/l)	0.008	0.029	0.772	-0.016	0.027
Plasma glucose (120 minutes OGTT) (mmol/l)	0.027	0.029	0.355	0.028	0.075
Type 2 diabetes (case/control)	-0.011	0.01	0.273	-0.011	0.01
Triglycerides (mmol/l)	-0.022	0.03	0.462	-0.023	0.021
Waist (cm)	0.011	0.027	0.683	0.009	0.368
Weight (kg)	0.03	0.028	0.274	0.414	0.408
Waist-hip-ratio	0.018	0.026	0.483	0.001	0.002
atransformed effect sizes and standard errors,buntransformed effect sizes and standard errors
