# Supplementary material for: Identification of Novel Genetic Determinants of Erythrocyte Membrane Fatty Acid Composition among Greenlanders
Source: PLoS Genet. 2016 Jun 24;12(6):e1006119. doi: 10.1371/journal.pgen.1006119 (PMC4920407; doi:10.1371/journal.pgen.1006119)
Supplement: S3 Table — (XLSX) [file pgen.1006119.s010.xlsx]

## Sheet: S3 Table
S3 Table. Association results for rs174570 (FADS2)
Trait	Betaa	SEa	p-value	Betab	SEb	p-value (no diet adjustment)	p-value (adjusted for lipid-lowering drugs)
BMI (kg/m2)	-0.059	0.039	0.13	-0.283	0.198
Palmitic acid (16:0)	0.125	0.048	0.00949	0.22	0.119	0.00958118	0.0067348
Palmitoleic acid (16:1 ω-7)	0.198	0.046	1.88e-05	0.061	0.017	2.56e-05	1.03e-05
Stearic acid (18:0)	-0.164	0.048	0.000839	-0.147	0.06	0.00128047	0.00102495
Oleic acid (18:1 ω-9)	0.322	0.048	3.92e-11	0.504	0.085	6.57e-11	6.05e-11
Linoleic acid (cis-cis-18:2 ω-6)	0.316	0.037	3.07e-16	0.733	0.085	1.22e-14	3.8e-10
Alpha-linolenic acid (18:3 ω-3)	0.066	0.021	0.00189	0.02	0.006	0.00249538	0.0051444
Gamma-linolenic acid (18:3 ω-6 )	0.011	0.011	0.277	0.002	0.002	0.289384	0.346155
Stearidonic acid (18:4 ω-3)	0.009	0.021	0.656	0.004	0.006	0.644252	0.731627
Arachidic acid (20:0)	0.296	0.047	6.89e-10	0.037	0.006	1.07e-09	4.02e-09
11-eicosenoic acid (20:1 ω-9)	0.348	0.039	3.72e-17	0.058	0.009	1.23e-14	1.17e-13
Dihomo-gamma-linolenic acid (20:3 ω-6)	0.185	0.039	4.19e-06	0.127	0.022	2.75e-05	0.000678
Eicosatetraenoic acid (20:4 ω-3)	0.054	0.018	0.00388	0.016	0.005	0.00555246	0.00438543
Arachidonic acid (20:4 ω-6)	-0.328	0.045	6.43e-13	-0.753	0.115	2.22e-12	3.83e-13
Eicosapentaenoic acid (20:5 ω-3)	-0.097	0.038	0.00985	-0.145	0.063	0.0118825	0.103094
Behenic acid (22:0)	0.331	0.04	1.89e-15	0.15	0.019	6.99e-14	4.69e-11
Erucic acid (22:1 ω-9)	0.059	0.018	0.00139	0.013	0.004	0.00183992	0.00164856
Adrenic acid (22:4 ω-6)	-0.375	0.041	7.34e-19	-0.194	0.019	2.06e-17	5.39e-18
Docosapentaenoic acid (22:5 ω-3)	-0.268	0.046	1.24e-08	-0.157	0.031	3.27e-08	2.41e-07
Docosapentaenoic acid (22:5 ω-6)	0.009	0.022	0.668	0.007	0.009	0.666261	0.881383
Docosahexaenoic acid (22:6 ω-3)	-0.037	0.043	0.394	-0.102	0.093	0.322878	0.569794
Lignoceric acid (24:0)	-0.23	0.043	2.45e-07	-0.185	0.042	1.6e-06	1.42e-05
Nervonic acid (24:1 ω-9)	-0.15	0.042	0.000406	-0.175	0.058	0.000826	0.00431
Cholesterol (mmol/l)	-0.078	0.039	0.0483	-0.092	0.048
Serum C-peptide (fastende) (pmol/l)	-0.068	0.041	0.0957	-25.02	12.812
Serum C-peptide (120 minutes OGTT) (pmol/l)	-0.034	0.039	0.382	-45.903	42.689
Fat percent (%)	-0.066	0.047	0.154	-0.609	0.404
HbA1c (%)	-0.051	0.032	0.116	-0.023	0.017
HDL-cholesterol (mmol/l)	-0.013	0.039	0.742	-0.011	0.02
Height (cm)	-0.087	0.036	0.0149	-0.674	0.264
Hip (cm)	-0.096	0.039	0.0133	-0.833	0.364
HOMA-IR	-0.084	0.04	0.0398	-0.075	0.054
Serum insulin (fasting) (pmol/l)	-0.08	0.041	0.0497	-3.381	1.674
Serum insulin (120 minutes OGTT) (pmol/l)	-0.042	0.04	0.287	-20.529	8.909
LDL-cholesterol (mmol/l)	-0.059	0.044	0.188	-0.071	0.049
Lean mass (kg)	-0.137	0.046	0.00329	-0.813	0.301
Plasma glucose (fasting) (mmol/l)	-0.063	0.038	0.0964	-0.031	0.034
Plasma glucose (120 minutes OGTT) (mmol/l)	-0.009	0.037	0.8	-0.026	0.093
Type 2 diabetes (case/control)	0.003	0.012	0.778	0.003	0.012
Triglycerides (mmol/l)	0.06	0.043	0.163	0.039	0.03
Waist (cm)	-0.068	0.038	0.0724	-0.86	0.51
Weight (kg)	-0.105	0.039	0.00762	-1.456	0.582
Waist-hip-ratio	-0.024	0.035	0.488	-0.002	0.003
atransformed effect sizes and standard errors,buntransformed effect sizes and standard errors
