# Supplementary material for: Identification of Novel Genetic Determinants of Erythrocyte Membrane Fatty Acid Composition among Greenlanders
Source: PLoS Genet. 2016 Jun 24;12(6):e1006119. doi: 10.1371/journal.pgen.1006119 (PMC4920407; doi:10.1371/journal.pgen.1006119)
Supplement: S4 Table — (XLSX) [file pgen.1006119.s011.xlsx]

## Sheet: S4 Table
S4 Table. Association results for rs1551304 (TPCN2)
Trait	Betaa	SEa	p-value	Betab	SEb	p-value (no diet adjustment)	p-value (adjusted for lipid-lowering drugs)
BMI (kg/m2)	0.084	0.034	0.0125	0.369	0.171
Palmitic acid (16:0)	0.004	0.044	0.92	0.108	0.111	0.911465	0.95283
Palmitoleic acid (16:1 ω-7)	-0.16	0.042	0.00017	-0.057	0.016	0.000146	9.74e-05
Stearic acid (18:0)	0.17	0.044	0.000116	0.164	0.053	0.000109	7.46e-05
Oleic acid (18:1 ω-9)	-0.203	0.045	9.74e-06	-0.34	0.081	2.16e-05	2.32e-05
Linoleic acid (cis-cis-18:2 ω-6)	-0.249	0.036	2.16e-11	-0.55	0.083	2.87e-09	3.15e-07
Alpha-linolenic acid (18:3 ω-3)	-0.043	0.021	0.0418	-0.013	0.005	0.0573951	0.0655812
Gamma-linolenic acid (18:3 ω-6 )	-0.019	0.01	0.0719	-0.003	0.002	0.0937803	0.103339
Stearidonic acid (18:4 ω-3)	-0.005	0.02	0.797	0	0.006	0.820136	0.712848
Arachidic acid (20:0)	-0.18	0.044	5e-05	-0.024	0.006	7.35e-05	0.000119
11-eicosenoic acid (20:1 ω-9)	-0.242	0.037	1.43e-10	-0.046	0.008	4.39e-10	1.51e-09
Dihomo-gamma-linolenic acid (20:3 ω-6)	-0.198	0.037	1.06e-07	-0.126	0.021	5.31e-06	7.96e-05
Eicosatetraenoic acid (20:4 ω-3)	-0.03	0.018	0.0941	-0.012	0.005	0.0872803	0.0935109
Arachidonic acid (20:4 ω-6)	0.134	0.041	0.00119	0.294	0.106	0.00119807	0.000580736
Eicosapentaenoic acid (20:5 ω-3)	-0.004	0.035	0.909	0.009	0.06	0.732493	0.511266
Behenic acid (22:0)	-0.192	0.04	1.69e-06	-0.086	0.019	2.24e-05	0.000162261
Erucic acid (22:1 ω-9)	-0.049	0.017	0.00402	-0.013	0.004	0.00415	0.00336125
Adrenic acid (22:4 ω-6)	0.236	0.038	7.99e-10	0.111	0.018	1.53e-09	1.04e-09
Docosapentaenoic acid (22:5 ω-3)	0.112	0.043	0.0103	0.053	0.029	0.0223613	0.0350485
Docosapentaenoic acid (22:5 ω-6)	-0.032	0.021	0.128	-0.016	0.009	0.169885	0.215987
Docosahexaenoic acid (22:6 ω-3)	-0.091	0.041	0.0277	-0.175	0.089	0.0241876	0.0192573
Lignoceric acid (24:0)	0.345	0.039	1.61e-17	0.323	0.038	5.98e-17	5.89e-15
Nervonic acid (24:1 ω-9)	0.23	0.039	7.53e-09	0.278	0.055	2.5e-07	2.15e-06
Cholesterol (mmol/l)	0.024	0.032	0.454	0.034	0.039
Serum C-peptide (fastende) (pmol/l)	0.075	0.037	0.0405	22.913	11.68
Serum C-peptide (120 minutes OGTT) (pmol/l)	0.007	0.036	0.839	5.936	39.723
Fat percent (%)	0.102	0.043	0.0186	0.94	0.377
HbA1c (%)	0.06	0.027	0.0286	0.021	0.016
HDL-cholesterol (mmol/l)	-0.004	0.033	0.907	-0.002	0.017
Height (cm)	0.091	0.028	0.000974	0.676	0.206
Hip (cm)	0.072	0.033	0.0311	0.679	0.318
HOMA-IR	0.092	0.038	0.0155	0.096	0.052
Serum insulin (fasting) (pmol/l)	0.092	0.038	0.0155	4.254	1.552
Serum insulin (120 minutes OGTT) (pmol/l)	0.039	0.038	0.304	14.241	8.653
LDL-cholesterol (mmol/l)	0.032	0.037	0.391	0.047	0.041
Lean mass (kg)	0.147	0.041	0.000372	0.811	0.266
Plasma glucose (fasting) (mmol/l)	0.06	0.035	0.0869	0.019	0.033
Plasma glucose (120 minutes OGTT) (mmol/l)	0.046	0.036	0.199	0.051	0.09
Type 2 diabetes (case/control)	-0.002	0.012	0.889	-0.002	0.012
Triglycerides (mmol/l)	-0.053	0.037	0.15	-0.043	0.026
Waist (cm)	0.091	0.033	0.00523	1.177	0.439
Weight (kg)	0.125	0.033	0.000169	1.789	0.488
Waist-hip-ratio	0.072	0.03	0.0188	0.006	0.002
atransformed effect sizes and standard errors,buntransformed effect sizes and standard errors
