# Supplementary material for: Identification of Novel Genetic Determinants of Erythrocyte Membrane Fatty Acid Composition among Greenlanders
Source: PLoS Genet. 2016 Jun 24;12(6):e1006119. doi: 10.1371/journal.pgen.1006119 (PMC4920407; doi:10.1371/journal.pgen.1006119)
Supplement: S5 Table — (XLSX) [file pgen.1006119.s012.xlsx]

## Sheet: S5 Table
S5 Table. Association results for rs80356779 (CPT1A)
Trait	Betaa	SEa	p-value	Betab	SEb	p-value (no diet adjustment)	p-value (adjusted for lipid-lowering drugs)
BMI (kg/m2)	-0.13	0.036	0.000275	-0.638	0.181
Palmitic acid (16:0)	0.092	0.044	0.0369	0.108	0.109	0.0378995	0.0417637
Palmitoleic acid (16:1 ω-7)	0.206	0.042	1.04e-06	0.067	0.016	1.19e-06	2.04e-06
Stearic acid (18:0)	-0.228	0.044	2.51e-07	-0.217	0.054	3.13e-07	3.32e-07
Oleic acid (18:1 ω-9)	0.4	0.043	1.66e-19	0.627	0.078	9.31e-19	1.26e-18
Linoleic acid (cis-cis-18:2 ω-6)	0.394	0.034	2.4e-29	0.891	0.077	6.46e-25	1.81e-19
Alpha-linolenic acid (18:3 ω-3)	0.049	0.02	0.0142	0.016	0.005	0.0201513	0.0209397
Gamma-linolenic acid (18:3 ω-6 )	0.036	0.01	0.000262	0.006	0.002	0.000365149	0.000380257
Stearidonic acid (18:4 ω-3)	0.018	0.019	0.35	0.005	0.005	0.355111	0.295123
Arachidic acid (20:0)	0.408	0.043	5.94e-21	0.05	0.006	1.8e-20	4.22e-20
11-eicosenoic acid (20:1 ω-9)	0.473	0.035	2.58e-38	0.078	0.008	1.07e-34	1.39e-29
Dihomo-gamma-linolenic acid (20:3 ω-6)	0.332	0.035	2.7e-20	0.209	0.02	5.07e-17	7.37e-14
Eicosatetraenoic acid (20:4 ω-3)	0.034	0.017	0.0493	0.013	0.004	0.0497396	0.0627452
Arachidonic acid (20:4 ω-6)	-0.319	0.04	9.3e-15	-0.735	0.104	1.88e-14	6.25e-14
Eicosapentaenoic acid (20:5 ω-3)	-0.106	0.034	0.00211	-0.184	0.058	0.00515129	0.0222964
Behenic acid (22:0)	0.436	0.037	1.07e-30	0.196	0.018	3.07e-27	5.5e-23
Erucic acid (22:1 ω-9)	0.098	0.017	5.92e-09	0.023	0.004	8.23e-09	1.03e-08
Adrenic acid (22:4 ω-6)	-0.455	0.036	1.5e-33	-0.217	0.017	7.4e-32	1.36e-28
Docosapentaenoic acid (22:5 ω-3)	-0.379	0.042	5.3e-19	-0.207	0.029	1.06e-17	7.45e-17
Docosapentaenoic acid (22:5 ω-6)	0.048	0.02	0.0167	0.021	0.009	0.0207061	0.0222405
Docosahexaenoic acid (22:6 ω-3)	0.028	0.04	0.487	0.028	0.086	0.480773	0.489252
Lignoceric acid (24:0)	-0.41	0.038	3.76e-25	-0.364	0.037	8.79e-24	5.29e-20
Nervonic acid (24:1 ω-9)	-0.294	0.038	2.67e-14	-0.331	0.053	1.47e-12	2.89e-11
Cholesterol (mmol/l)	-0.055	0.035	0.122	-0.069	0.043
Serum C-peptide (fastende) (pmol/l)	-0.117	0.037	0.00158	-35.814	11.684
Serum C-peptide (120 minutes OGTT) (pmol/l)	-0.007	0.036	0.849	-8.427	39.508
Fat percent (%)	-0.128	0.043	0.0031	-1.17	0.373
HbA1c (%)	-0.106	0.029	0.000306	-0.034	0.016
HDL-cholesterol (mmol/l)	-0.001	0.035	0.974	-0.006	0.018
Height (cm)	-0.132	0.031	2.01e-05	-0.966	0.23
Hip (cm)	-0.15	0.035	2.36e-05	-1.386	0.333
HOMA-IR	-0.172	0.037	3.82e-06	-0.193	0.05
Serum insulin (fasting) (pmol/l)	-0.169	0.037	5.9e-06	-5.71	1.535
Serum insulin (120 minutes OGTT) (pmol/l)	-0.059	0.037	0.115	-19.524	8.358
LDL-cholesterol (mmol/l)	-0.073	0.039	0.0598	-0.081	0.043
Lean mass (kg)	-0.202	0.042	1.72e-06	-1.2	0.271
Plasma glucose (fasting) (mmol/l)	-0.111	0.035	0.00154	-0.048	0.032
Plasma glucose (120 minutes OGTT) (mmol/l)	-0.019	0.035	0.583	-0.023	0.087
Type 2 diabetes (case/control)	-0.003	0.011	0.823	-0.003	0.011
Triglycerides (mmol/l)	0.053	0.038	0.167	0.049	0.027
Waist (cm)	-0.12	0.035	0.000511	-1.693	0.464
Weight (kg)	-0.183	0.035	2.36e-07	-2.676	0.523
Waist-hip-ratio	-0.051	0.032	0.106	-0.004	0.003
atransformed effect sizes and standard errors,buntransformed effect sizes and standard errors
