# Supplementary material for: Identification of Novel Genetic Determinants of Erythrocyte Membrane Fatty Acid Composition among Greenlanders
Source: PLoS Genet. 2016 Jun 24;12(6):e1006119. doi: 10.1371/journal.pgen.1006119 (PMC4920407; doi:10.1371/journal.pgen.1006119)
Supplement: S6 Table — (XLSX) [file pgen.1006119.s013.xlsx]

## Sheet: S6 Table
S6 Table. Association results for rs2110073 (PHB2)
Trait	Betaa	SEa	p-value	Betab	SEb	p-value (no diet adjustment)	p-value (adjusted for lipid-lowering drugs)
BMI (kg/m2)	0.004	0.031	0.906	0.04	0.158
Palmitic acid (16:0)	0.037	0.041	0.37	0.057	0.103	0.374677	0.308511
Palmitoleic acid (16:1 ω-7)	0.027	0.039	0.49	0.01	0.015	0.476868	0.264128
Stearic acid (18:0)	0.089	0.04	0.0258	0.095	0.049	0.0338306	0.0625683
Oleic acid (18:1 ω-9)	0.256	0.042	1.12e-09	0.426	0.076	2.66e-09	2.73e-09
Linoleic acid (cis-cis-18:2 ω-6)	-0.207	0.034	1.29e-09	-0.473	0.078	2.98e-09	3.23e-09
Alpha-linolenic acid (18:3 ω-3)	-0.033	0.02	0.108	-0.012	0.005	0.10577	0.10187
Gamma-linolenic acid (18:3 ω-6 )	0.002	0.01	0.876	0.001	0.002	0.90124	0.985279
Stearidonic acid (18:4 ω-3)	0	0.019	0.998	0	0.005	0.975327	0.892127
Arachidic acid (20:0)	0.022	0.041	0.585	0.001	0.006	0.599282	0.800224
11-eicosenoic acid (20:1 ω-9)	0.025	0.034	0.459	0.006	0.008	0.338124	0.154381
Dihomo-gamma-linolenic acid (20:3 ω-6)	-0.074	0.034	0.0301	-0.04	0.019	0.0228183	0.00787799
Eicosatetraenoic acid (20:4 ω-3)	-0.002	0.017	0.897	0.001	0.004	0.939195	0.95387
Arachidonic acid (20:4 ω-6)	0.051	0.038	0.177	0.118	0.097	0.20949	0.404826
Eicosapentaenoic acid (20:5 ω-3)	-0.062	0.032	0.0553	-0.115	0.056	0.153194	0.57039
Behenic acid (22:0)	0.051	0.037	0.17	0.018	0.017	0.244338	0.694936
Erucic acid (22:1 ω-9)	-0.017	0.016	0.276	-0.003	0.004	0.281833	0.399292
Adrenic acid (22:4 ω-6)	-0.009	0.035	0.804	-0.001	0.016	0.69962	0.412025
Docosapentaenoic acid (22:5 ω-3)	-0.015	0.04	0.705	-0.021	0.027	0.85519	0.88115
Docosapentaenoic acid (22:5 ω-6)	-0.009	0.02	0.64	-0.003	0.009	0.614777	0.462169
Docosahexaenoic acid (22:6 ω-3)	-0.006	0.039	0.878	-0.032	0.084	0.989586	0.588207
Lignoceric acid (24:0)	0.038	0.037	0.311	0.026	0.036	0.393809	0.753246
Nervonic acid (24:1 ω-9)	-0.034	0.037	0.36	-0.052	0.052	0.488978	0.93662
Cholesterol (mmol/l)	-0.024	0.029	0.412	-0.031	0.036
Serum C-peptide (fastende) (pmol/l)	-0.049	0.034	0.147	-12.062	10.854
Serum C-peptide (120 minutes OGTT) (pmol/l)	-0.033	0.033	0.325	-39.769	37.173
Fat percent (%)	0.029	0.04	0.469	0.239	0.349
HbA1c (%)	-0.052	0.025	0.0405	-0.026	0.015
HDL-cholesterol (mmol/l)	0.016	0.03	0.596	0.013	0.015
Height (cm)	-0.027	0.025	0.269	-0.212	0.184
Hip (cm)	-0.001	0.031	0.974	0.002	0.297
HOMA-IR	-0.03	0.036	0.406	-0.036	0.049
Serum insulin (fasting) (pmol/l)	-0.025	0.035	0.474	-0.566	1.455
Serum insulin (120 minutes OGTT) (pmol/l)	-0.023	0.036	0.522	-3.035	8.287
LDL-cholesterol (mmol/l)	-0.025	0.033	0.452	-0.033	0.036
Lean mass (kg)	-0.004	0.037	0.912	-0.16	0.239
Plasma glucose (fasting) (mmol/l)	-0.036	0.033	0.262	-0.011	0.031
Plasma glucose (120 minutes OGTT) (mmol/l)	-0.034	0.034	0.313	-0.076	0.087
Type 2 diabetes (case/control)	0.001	0.012	0.942	0.001	0.012
Triglycerides (mmol/l)	-0.025	0.034	0.453	-0.012	0.024
Waist (cm)	0.011	0.03	0.723	0.156	0.408
Weight (kg)	0	0.031	0.996	-0.066	0.449
Waist-hip-ratio	0.017	0.029	0.541	0.002	0.002
atransformed effect sizes and standard errors,buntransformed effect sizes and standard errors
