# Supplementary material for: Identification of Novel Genetic Determinants of Erythrocyte Membrane Fatty Acid Composition among Greenlanders
Source: PLoS Genet. 2016 Jun 24;12(6):e1006119. doi: 10.1371/journal.pgen.1006119 (PMC4920407; doi:10.1371/journal.pgen.1006119)
Supplement: S8 Table — (XLSX) [file pgen.1006119.s015.xlsx]

## Sheet: S8 Table
S8 Table. Association results for rs11881630 (CERS4)
Trait	Betaa	SEa	p-value	Betab	SEb	p-value (no diet adjustment)	p-value (adjusted for lipid-lowering drugs)
BMI (kg/m2)	0.067	0.027	0.0121	0.376	0.136
Palmitic acid (16:0)	0.059	0.033	0.0744	0.092	0.083	0.0655042	0.0851098
Palmitoleic acid (16:1 ω-7)	0.063	0.031	0.0442	0.024	0.012	0.0594145	0.137491
Stearic acid (18:0)	-0.096	0.032	0.00286	-0.069	0.039	0.00347993	0.00680452
Oleic acid (18:1 ω-9)	0.059	0.034	0.0821	0.093	0.061	0.0917194	0.0938193
Linoleic acid (cis-cis-18:2 ω-6)	-0.006	0.028	0.828	-0.015	0.063	0.869969	0.7067
Alpha-linolenic acid (18:3 ω-3)	0.004	0.016	0.799	0	0.004	0.78791	0.786746
Gamma-linolenic acid (18:3 ω-6 )	0	0.008	0.97	0	0.001	0.937312	0.998046
Stearidonic acid (18:4 ω-3)	0.013	0.015	0.389	0.001	0.004	0.365328	0.460169
Arachidic acid (20:0)	-0.225	0.033	6.69e-12	-0.025	0.005	7.02e-12	5e-11
11-eicosenoic acid (20:1 ω-9)	-0.021	0.028	0.437	-0.006	0.006	0.39231	0.221649
Dihomo-gamma-linolenic acid (20:3 ω-6)	0.022	0.028	0.419	0.012	0.016	0.394653	0.241372
Eicosatetraenoic acid (20:4 ω-3)	0.017	0.013	0.213	0.003	0.004	0.189041	0.241072
Arachidonic acid (20:4 ω-6)	-0.031	0.03	0.312	-0.059	0.078	0.32323	0.488899
Eicosapentaenoic acid (20:5 ω-3)	-0.012	0.026	0.658	-0.014	0.045	0.602832	0.343951
Behenic acid (22:0)	-0.004	0.03	0.882	0	0.014	0.940465	0.729274
Erucic acid (22:1 ω-9)	-0.001	0.013	0.961	-0.001	0.003	0.989454	0.839865
Adrenic acid (22:4 ω-6)	-0.017	0.028	0.546	-0.016	0.013	0.559744	0.89601
Docosapentaenoic acid (22:5 ω-3)	-0.001	0.032	0.982	-0.001	0.022	0.940942	0.722346
Docosapentaenoic acid (22:5 ω-6)	0	0.016	0.995	0.005	0.007	0.916776	0.740933
Docosahexaenoic acid (22:6 ω-3)	0.007	0.031	0.828	0.013	0.067	0.836471	0.851458
Lignoceric acid (24:0)	-0.005	0.03	0.874	-0.004	0.029	0.9574	0.773978
Nervonic acid (24:1 ω-9)	-0.008	0.03	0.793	-0.017	0.042	0.700738	0.513013
Cholesterol (mmol/l)	0.03	0.025	0.238	0.037	0.031
Serum C-peptide (fastende) (pmol/l)	0.02	0.028	0.469	2.623	9.103
Serum C-peptide (120 minutes OGTT) (pmol/l)	0.022	0.028	0.437	29.914	30.994
Fat percent (%)	0.08	0.032	0.0134	0.634	0.281
HbA1c (%)	-0.005	0.022	0.799	-0.004	0.013
HDL-cholesterol (mmol/l)	-0.057	0.025	0.0241	-0.03	0.013
Height (cm)	-0.022	0.021	0.287	-0.201	0.157
Hip (cm)	0.049	0.027	0.0646	0.513	0.253
HOMA-IR	0.01	0.03	0.744	0	0.041
Serum insulin (fasting) (pmol/l)	0.01	0.03	0.73	0.038	1.221
Serum insulin (120 minutes OGTT) (pmol/l)	0.018	0.03	0.547	4.415	6.915
LDL-cholesterol (mmol/l)	0.066	0.028	0.0159	0.068	0.03
Lean mass (kg)	0.006	0.03	0.831	-0.034	0.193
Plasma glucose (fasting) (mmol/l)	-0.007	0.027	0.809	-0.025	0.026
Plasma glucose (120 minutes OGTT) (mmol/l)	0.014	0.029	0.62	0.045	0.072
Type 2 diabetes (case/control)	-0.003	0.01	0.769	-0.003	0.01
Triglycerides (mmol/l)	0.064	0.028	0.0239	0.043	0.02
Waist (cm)	0.07	0.026	0.007	0.942	0.348
Weight (kg)	0.048	0.026	0.0667	0.666	0.385
Waist-hip-ratio	0.059	0.024	0.0159	0.004	0.002
atransformed effect sizes and standard errors,buntransformed effect sizes and standard errors
