# Supplementary material for: Identification of Novel Genetic Determinants of Erythrocyte Membrane Fatty Acid Composition among Greenlanders
Source: PLoS Genet. 2016 Jun 24;12(6):e1006119. doi: 10.1371/journal.pgen.1006119 (PMC4920407; doi:10.1371/journal.pgen.1006119)
Supplement: S9 Table — (XLSX) [file pgen.1006119.s016.xlsx]

## Sheet: S9 Table
S9 Table. Association results for rs6035106 (DTD1)
Trait	Betaa	SEa	p-value	Betab	SEb	p-value (no diet adjustment)	p-value (adjusted for lipid-lowering drugs)
BMI (kg/m2)	-0.007	0.022	0.728	-0.021	0.109
Palmitic acid (16:0)	-0.116	0.027	1.66e-05	-0.355	0.068	1.7e-05	1.56e-05
Palmitoleic acid (16:1 ω-7)	-0.048	0.026	0.0665	-0.023	0.01	0.0679217	0.0628938
Stearic acid (18:0)	-0.031	0.027	0.249	-0.043	0.032	0.226268	0.252471
Oleic acid (18:1 ω-9)	-0.098	0.028	0.000448	-0.187	0.05	0.000374481	0.000367458
Linoleic acid (cis-cis-18:2 ω-6)	0.021	0.023	0.359	0.054	0.052	0.525927	0.497379
Alpha-linolenic acid (18:3 ω-3)	0.011	0.013	0.404	0.002	0.003	0.437825	0.418627
Gamma-linolenic acid (18:3 ω-6 )	0.01	0.007	0.134	0.001	0.001	0.148642	0.140198
Stearidonic acid (18:4 ω-3)	-0.026	0.012	0.0339	-0.012	0.004	0.0311499	0.032897
Arachidic acid (20:0)	-0.068	0.027	0.0128	-0.011	0.004	0.0117017	0.0165438
11-eicosenoic acid (20:1 ω-9)	-0.012	0.023	0.61	-0.001	0.005	0.740098	0.664392
Dihomo-gamma-linolenic acid (20:3 ω-6)	0.082	0.023	0.000274	0.039	0.013	0.00105063	0.00311815
Eicosatetraenoic acid (20:4 ω-3)	0.003	0.011	0.794	-0.003	0.003	0.740646	0.803145
Arachidonic acid (20:4 ω-6)	0.109	0.025	1.08e-05	0.281	0.064	1.72e-05	2.4e-05
Eicosapentaenoic acid (20:5 ω-3)	0.081	0.021	0.000163	0.107	0.037	0.000340835	0.00285123
Behenic acid (22:0)	-0.086	0.025	0.000495	-0.047	0.012	0.000444524	0.00227511
Erucic acid (22:1 ω-9)	-0.007	0.01	0.519	-0.001	0.002	0.549898	0.523428
Adrenic acid (22:4 ω-6)	0.083	0.023	0.000314	0.031	0.011	0.000470171	0.000880713
Docosapentaenoic acid (22:5 ω-3)	0.12	0.026	5.86e-06	0.085	0.018	5.08e-06	1.48e-05
Docosapentaenoic acid (22:5 ω-6)	0.028	0.013	0.03	0	0.006	0.035999	0.0289509
Docosahexaenoic acid (22:6 ω-3)	0.137	0.025	6.38e-08	0.289	0.055	6.81e-08	7.98e-07
Lignoceric acid (24:0)	-0.061	0.025	0.0134	-0.075	0.024	0.0115782	0.0258739
Nervonic acid (24:1 ω-9)	-0.053	0.025	0.0321	-0.081	0.034	0.0576819	0.0636823
Cholesterol (mmol/l)	0.001	0.02	0.973	-0.004	0.025
Serum C-peptide (fastende) (pmol/l)	-0.012	0.023	0.592	-4.017	7.378
Serum C-peptide (120 minutes OGTT) (pmol/l)	-0.005	0.023	0.836	-9.227	25.207
Fat percent (%)	-0.058	0.026	0.0281	-0.469	0.229
HbA1c (%)	0.045	0.017	0.00994	0.015	0.01
HDL-cholesterol (mmol/l)	0.009	0.021	0.679	0.005	0.011
Height (cm)	-0.023	0.017	0.191	-0.158	0.129
Hip (cm)	-0.029	0.021	0.169	-0.246	0.203
HOMA-IR	-0.018	0.024	0.467	0.003	0.033
Serum insulin (fasting) (pmol/l)	-0.019	0.024	0.435	-0.864	0.987
Serum insulin (120 minutes OGTT) (pmol/l)	-0.031	0.024	0.203	-9.304	5.604
LDL-cholesterol (mmol/l)	-0.007	0.023	0.742	-0.014	0.025
Lean mass (kg)	-0.027	0.024	0.277	-0.149	0.158
Plasma glucose (fasting) (mmol/l)	0	0.022	0.997	-0.015	0.021
Plasma glucose (120 minutes OGTT) (mmol/l)	-0.02	0.023	0.385	-0.009	0.059
Type 2 diabetes (case/control)	0	0.008	0.962	0	0.008
Triglycerides (mmol/l)	0.013	0.023	0.577	0.015	0.016
Waist (cm)	-0.031	0.021	0.143	-0.329	0.28
Weight (kg)	-0.018	0.021	0.395	-0.262	0.309
Waist-hip-ratio	-0.016	0.02	0.423	-0.001	0.002
atransformed effect sizes and standard errors,buntransformed effect sizes and standard errors
